# Supplementary material for: Non-Native Ambrosia Beetles as Opportunistic Exploiters of Living but Weakened Trees
Source: PLoS One. 2015 Jul 2;10(7):e0131496. doi: 10.1371/journal.pone.0131496 (PMC4489854; doi:10.1371/journal.pone.0131496)
Supplement: S1 Fig — (XLSX) [file pone.0131496.s001.xlsx]

## Sheet: Experiment 1
S1 Supporting information for Figure 1 A-B
Ohio
		0	1	2	3	4	5	6	7	8	9	10	11	12	13	14	15
		2013-04-29	2013-04-30	2013-05-01	2013-05-02	2013-05-03	2013-05-04	2013-05-05	2013-05-06	2013-05-07	2013-05-08	2013-05-09	2013-05-10	2013-05-11	2013-05-12	2013-05-13	2013-05-14
styrax	Flooded	0	0	0	0	0	3	3	12	12	16	16	20	20	20	20	20
styrax	Flooded	0	0	0	1	1	1	1	1	1	1	1	1	1	1	1	1
styrax	Flooded	0	0	0	1	1	3	3	12	12	18	18	34	34	37	40	43
styrax	Flooded	0	0	0	1	1	5	5	10	10	10	10	11	11	11	11	11
styrax	Flooded	0	0	0	0	0	1	1	7	7	16	16	47	47	51	55	59
styrax	Flooded	0	0	0	1	1	2	2	7	7	8	8	8	8	8	8	8
styrax	Flooded	0	0	0	1	1	7	7	9	9	9	9	9	9	9	9	9
styrax	Flooded	0	0	0	0	0	5	5	16	16	17	17	20	20	20	20	20
mean		0	0	0	0.625	0.625	3.375	3.375	9.25	9.25	11.875	11.875	18.75	18.75	19.625	19.625	19.625
SE		0	0	0	0.182981	0.182981	0.754451	0.754451	1.57831	1.57831	2.08256	2.08256	5.3777	5.3777	5.90985	5.90985	5.90985
styrax	Non-Flooded	0	0	0	0	0	0	0	0	0	0	0	0	0	0	0	0
styrax	Non-Flooded	0	0	0	0	0	0	0	0	0	0	0	0	0	0	0	0
styrax	Non-Flooded	0	0	0	0	0	0	0	0	0	0	0	0	0	0	0	0
styrax	Non-Flooded	0	0	0	0	0	0	0	0	0	0	0	0	0	0	0	0
styrax	Non-Flooded	0	0	0	0	0	0	0	0	0	0	0	0	0	0	0	0
styrax	Non-Flooded	0	0	0	0	0	0	0	0	0	0	0	0	0	0	0	0
styrax	Non-Flooded	0	0	0	0	0	0	0	0	0	0	0	0	0	0	0	0
styrax	Non-Flooded	0	0	0	0	0	0	0	0	0	0	0	0	0	0	0	0
mean		0	0	0	0	0	0	0	0	0	0	0	0	0	0	0	0
SE		0	0	0	0	0	0	0	0	0	0	0	0	0	0	0	0
dogwood	Flooded	0	0	0	6	6	24	24	34	34	36	36	40	40	40	40	40
dogwood	Flooded	0	0	0	0	0	1	1	7	7	7	7	14	14	14	14	14
dogwood	Flooded	0	0	0	0	0	4	4	9	9	11	11	18	18	21	18	21
dogwood	Flooded	0	0	0	0	0	0	0	0	0	0	0	3	3	3	3	3
dogwood	Flooded	0	0	0	0	0	6	6	16	16	19	19	23	23	23	23	23
dogwood	Flooded	0	0	0	0	0	0	0	0	0	0	0	0	0	0	0	0
dogwood	Flooded	0	0	0	0	0	6	6	28	28	36	36	42	42	42	42	42
dogwood	Flooded	0	0	0	0	0	1	1	2	2	3	3	3	3	3	3	3
mean		0	0	0	0.75	0.75	5.25	5.25	12	12	14	14	18.875	18.875	18.875	18.875	18.875
SE		0	0	0	0.75	0.75	2.82052	2.82052	4.58647	4.58647	5.28475	5.28475	6.24911	6.24911	6.24911	6.24911	6.24911
dogwood	Non-Flooded	0	0	0	0	0	0	0	0	0	0	0	0	0	0	0	0
dogwood	Non-Flooded	0	0	0	0	0	0	0	0	0	0	0	0	0	0	0	0
dogwood	Non-Flooded	0	0	0	0	0	0	0	0	0	0	0	0	0	0	0	0
dogwood	Non-Flooded	0	0	0	0	0	0	0	0	0	0	0	0	0	0	0	0
dogwood	Non-Flooded	0	0	0	0	0	0	0	0	0	0	0	0	0	0	0	0
dogwood	Non-Flooded	0	0	0	0	0	0	0	0	0	0	0	0	0	0	0	0
dogwood	Non-Flooded	0	0	0	0	0	0	0	0	0	0	0	0	0	0	0	0
dogwood	Non-Flooded	0	0	0	0	0	0	0	0	0	0	0	0	0	0	0	0
mean		0	0	0	0	0	0	0	0	0	0	0	0	0	0	0	0
SE		0	0	0	0	0	0	0	0	0	0	0	0	0	0	0	0
red bud	Flooded	0	0	0	0	0	1	1	1	1	1	1	13	13	13	13	13
red bud	Flooded	0	0	0	0	0	0	0	0	0	0	0	0	0	0	0	0
red bud	Flooded	0	0	0	1	1	1	1	4	4	4	4	7	7	7	7	7
red bud	Flooded	0	0	0	1	1	2	2	2	2	2	2	2	2	2	2	2
red bud	Flooded	0	0	0	1	1	1	1	5	5	6	6	6	6	6	6	6
red bud	Flooded	0	0	0	0	0	2	2	2	2	2	2	12	12	12	12	12
red bud	Flooded	0	0	0	0	0	2	2	2	2	2	2	2	2	2	2	2
red bud	Flooded	0	0	0	0	0	0	0	0	0	0	0	4	4	4	4	4
mean		0	0	0	0.375	0.375	1.125	1.125	2	2	2.125	2.125	5.75	5.75	5.75	5.75	5.75
SE		0	0	0	0.182981	0.182981	0.295048	0.295048	0.626783	0.626783	0.71807	0.71807	1.67705	1.67705	1.67705	1.67705	1.67705
red bud	Non-Flooded	0	0	0	0	0	0	0	0	0	0	0	0	0	0	0	0
red bud	Non-Flooded	0	0	0	0	0	0	0	0	0	0	0	0	0	0	0	0
red bud	Non-Flooded	0	0	0	0	0	0	0	0	0	0	0	0	0	0	0	0
red bud	Non-Flooded	0	0	0	0	0	0	0	0	0	0	0	0	0	0	0	0
red bud	Non-Flooded	0	0	0	0	0	0	0	0	0	0	0	0	0	0	0	0
red bud	Non-Flooded	0	0	0	0	0	0	0	0	0	0	0	0	0	0	0	0
red bud	Non-Flooded	0	0	0	0	0	0	0	0	0	0	0	0	0	0	0	0
red bud	Non-Flooded	0	0	0	0	0	0	0	0	0	0	0	0	0	0	0	0
mean		0	0	0	0	0	0	0	0	0	0	0	0	0	0	0	0
SE		0	0	0	0	0	0	0	0	0	0	0	0	0	0	0	0
maple	Flooded	0	0	0	0	0	0	0	0	0	0	0	0	0	0	0	0
maple	Flooded	0	0	0	0	0	0	0	0	0	0	0	0	0	0	0	0
maple	Flooded	0	0	0	0	0	0	0	0	0	0	0	0	0	0	0	0
maple	Flooded	0	0	0	0	0	0	0	0	0	0	0	0	0	0	0	0
maple	Flooded	0	0	0	0	0	0	0	1	1	1	1	1	1	1	1	1
maple	Flooded	0	0	0	0	0	0	0	0	0	0	0	1	1	1	1	1
maple	Flooded	0	0	0	0	0	0	0	1	1	1	1	2	2	2	2	2
maple	Flooded	0	0	0	0	0	0	0	0	0	0	0	0	0	0	0	0
mean		0	0	0	0	0	0	0	0.25	0.25	0.25	0.25	0.5	0.5	0.5	0.5	0.5
SE		0	0	0	0	0	0	0	0.163663	0.163663	0.163663	0.163663	0.267261	0.267261	0.267261	0.267261	0.267261
maple	Non-Flooded	0	0	0	0	0	0	0	0	0	0	0	0	0	0	0	0
maple	Non-Flooded	0	0	0	0	0	0	0	0	0	0	0	0	0	0	0	0
maple	Non-Flooded	0	0	0	0	0	0	0	0	0	0	0	0	0	0	0	0
maple	Non-Flooded	0	0	0	0	0	0	0	0	0	0	0	0	0	0	0	0
maple	Non-Flooded	0	0	0	0	0	0	0	0	0	0	0	0	0	0	0	0
maple	Non-Flooded	0	0	0	0	0	0	0	0	0	0	0	0	0	0	0	0
maple	Non-Flooded	0	0	0	0	0	0	0	0	0	0	0	0	0	0	0	0
maple	Non-Flooded	0	0	0	0	0	0	0	0	0	0	0	0	0	0	0	0
mean		0	0	0	0	0	0	0	0	0	0	0	0	0	0	0	0
SE		0	0	0	0	0	0	0	0	0	0	0	0	0	0	0	0
cherry	Flooded	0	0	0	0	0	0	0	0	0	1	1	4	4	5	6	7
cherry	Flooded	0	0	0	0	0	0	0	0	0	0	0	0	0	0	0	0
cherry	Flooded	0	0	0	0	0	0	0	0	0	0	0	0	0	0	0	0
cherry	Flooded	0	0	0	0	0	0	0	0	0	0	0	0	0	0	0	0
cherry	Flooded	0	0	0	0	0	0	0	0	0	0	0	0	0	0	0	0
cherry	Flooded	0	0	0	0	0	0	0	0	0	0	0	0	0	0	0	0
cherry	Flooded	0	0	0	0	0	0	0	0	0	0	0	0	0	0	0	0
cherry	Flooded	0	0	0	0	0	0	0	0	0	0	0	0	0	0	0	0
mean		0	0	0	0	0	0	0	0	0	0.125	0.125	0.5	0.5	0.625	0.625	0.625
SE		0	0	0	0	0	0	0	0	0	0.125	0.125	0.5	0.5	0.625	0.625	0.625
cherry	Non-Flooded	0	0	0	0	0	0	0	0	0	0	0	0	0	0	0	0
cherry	Non-Flooded	0	0	0	0	0	0	0	0	0	0	0	0	0	0	0	0
cherry	Non-Flooded	0	0	0	0	0	0	0	0	0	0	0	0	0	0	0	0
cherry	Non-Flooded	0	0	0	0	0	0	0	0	0	0	0	0	0	0	0	0
cherry	Non-Flooded	0	0	0	0	0	0	0	0	0	0	0	0	0	0	0	0
cherry	Non-Flooded	0	0	0	0	0	0	0	0	0	0	0	0	0	0	0	0
cherry	Non-Flooded	0	0	0	0	0	0	0	0	0	0	0	0	0	0	0	0
cherry	Non-Flooded	0	0	0	0	0	0	0	0	0	0	0	0	0	0	0	0
mean		0	0	0	0	0	0	0	0	0	0	0	0	0	0	0	0
SE		0	0	0	0	0	0	0	0	0	0	0	0	0	0	0	0
elm	Flooded	0	0	0	0	0	0	0	0	0	0	0	1	1	1	1	1
elm	Flooded	0	0	0	0	0	0	0	0	0	0	0	0	0	0	0	0
elm	Flooded	0	0	0	0	0	0	0	0	0	0	0	0	0	0	0	0
elm	Flooded	0	0	0	0	0	0	0	0	0	0	0	0	0	0	0	0
elm	Flooded	0	0	0	0	0	0	0	0	0	0	0	0	0	0	0	0
elm	Flooded	0	0	0	0	0	0	0	0	0	0	0	0	0	0	0	0
elm	Flooded	0	0	0	0	0	0	0	0	0	0	0	0	0	0	0	0
elm	Flooded	0	0	0	0	0	0	0	0	0	0	0	0	0	0	0	0
mean		0	0	0	0	0	0	0	0	0	0	0	0.125	0.125	0.125	0.125	0.125
SE		0	0	0	0	0	0	0	0	0	0	0	0.125	0.125	0.125	0.125	0.125
elm	Non-Flooded	0	0	0	0	0	0	0	0	0	0	0	0	0	0	0	0
elm	Non-Flooded	0	0	0	0	0	0	0	0	0	0	0	0	0	0	0	0
elm	Non-Flooded	0	0	0	0	0	0	0	0	0	0	0	0	0	0	0	0
elm	Non-Flooded	0	0	0	0	0	0	0	0	0	0	0	0	0	0	0	0
elm	Non-Flooded	0	0	0	0	0	0	0	0	0	0	0	0	0	0	0	0
elm	Non-Flooded	0	0	0	0	0	0	0	0	0	0	0	0	0	0	0	0
elm	Non-Flooded	0	0	0	0	0	0	0	0	0	0	0	0	0	0	0	0
elm	Non-Flooded	0	0	0	0	0	0	0	0	0	0	0	0	0	0	0	0
mean		0	0	0	0	0	0	0	0	0	0	0	0	0	0	0	0
SE		0	0	0	0	0	0	0	0	0	0	0	0	0	0	0	0
river birch	Flooded	0	0	0	0	0	0	0	0	0	0	0	0	0	0	0	0
river birch	Flooded	0	0	0	0	0	0	0	0	0	0	0	0	0	0	0	0
river birch	Flooded	0	0	0	0	0	0	0	0	0	0	0	0	0	0	0	0
river birch	Flooded	0	0	0	0	0	0	0	0	0	0	0	0	0	0	0	0
river birch	Flooded	0	0	0	0	0	0	0	0	0	0	0	0	0	0	0	0
river birch	Flooded	0	0	0	0	0	0	0	0	0	0	0	0	0	0	0	0
river birch	Flooded	0	0	0	0	0	0	0	0	0	0	0	0	0	0	0	0
river birch	Flooded	0	0	0	0	0	0	0	0	0	0	0	0	0	0	0	0
mean		0	0	0	0	0	0	0	0	0	0	0	0	0	0	0	0
SE		0	0	0	0	0	0	0	0	0	0	0	0	0	0	0	0
river birch	Non-Flooded	0	0	0	0	0	0	0	0	0	0	0	0	0	0	0	0
river birch	Non-Flooded	0	0	0	0	0	0	0	0	0	0	0	0	0	0	0	0
river birch	Non-Flooded	0	0	0	0	0	0	0	0	0	0	0	0	0	0	0	0
river birch	Non-Flooded	0	0	0	0	0	0	0	0	0	0	0	0	0	0	0	0
river birch	Non-Flooded	0	0	0	0	0	0	0	0	0	0	0	0	0	0	0	0
river birch	Non-Flooded	0	0	0	0	0	0	0	0	0	0	0	0	0	0	0	0
river birch	Non-Flooded	0	0	0	0	0	0	0	0	0	0	0	0	0	0	0	0
river birch	Non-Flooded	0	0	0	0	0	0	0	0	0	0	0	0	0	0	0	0
mean		0	0	0	0	0	0	0	0	0	0	0	0	0	0	0	0
SE		0	0	0	0	0	0	0	0	0	0	0	0	0	0	0	0
swamp oak	Flooded	0	0	0	0	0	0	0	0	0	0	0	0	0	0	0	0
swamp oak	Flooded	0	0	0	0	0	0	0	0	0	0	0	0	0	0	0	0
swamp oak	Flooded	0	0	0	0	0	0	0	0	0	0	0	0	0	0	0	0
swamp oak	Flooded	0	0	0	0	0	0	0	0	0	0	0	0	0	0	0	0
swamp oak	Flooded	0	0	0	0	0	0	0	0	0	0	0	0	0	0	0	0
swamp oak	Flooded	0	0	0	0	0	0	0	0	0	0	0	0	0	0	0	0
swamp oak	Flooded	0	0	0	0	0	0	0	0	0	0	0	0	0	0	0	0
swamp oak	Flooded	0	0	0	0	0	0	0	0	0	0	0	0	0	0	0	0
mean		0	0	0	0	0	0	0	0	0	0	0	0	0	0	0	0
SE		0	0	0	0	0	0	0	0	0	0	0	0	0	0	0	0
swamp oak	Non-Flooded	0	0	0	0	0	0	0	0	0	0	0	0	0	0	0	0
swamp oak	Non-Flooded	0	0	0	0	0	0	0	0	0	0	0	0	0	0	0	0
swamp oak	Non-Flooded	0	0	0	0	0	0	0	0	0	0	0	0	0	0	0	0
swamp oak	Non-Flooded	0	0	0	0	0	0	0	0	0	0	0	0	0	0	0	0
swamp oak	Non-Flooded	0	0	0	0	0	0	0	0	0	0	0	0	0	0	0	0
swamp oak	Non-Flooded	0	0	0	0	0	0	0	0	0	0	0	0	0	0	0	0
swamp oak	Non-Flooded	0	0	0	0	0	0	0	0	0	0	0	0	0	0	0	0
swamp oak	Non-Flooded	0	0	0	0	0	0	0	0	0	0	0	0	0	0	0	0
mean		0	0	0	0	0	0	0	0	0	0	0	0	0	0	0	0
SE		0	0	0	0	0	0	0	0	0	0	0	0	0	0	0	0
Virginia
		0	1	2	3	4	5	6	7	8	9	10	11	12	13	14	15
		2013-04-08	2013-04-09	2013-04-10	2013-04-11	2013-04-12	2013-04-13	2013-04-14	2013-04-15	2013-04-16	2013-04-17	41382	41383	41384	41385	41386	41387
dogwood	Flooded	0	0	0	0	0	0	0	45	45	80	80	129	129	132	132	132
dogwood	Flooded	0	0	0	0	0	0	0	45	45	90	90	136	136	145	145	146
dogwood	Flooded	0	0	0	12	12	12	12	86	86	130	130	169	169	174	174	176
dogwood	Flooded	0	0	0	2	2	2	2	6	6	132	132	268	268	283	283	290
dogwood	Flooded	0	0	0	0	0	0	0	50	50	147	147	188	188	197	197	212
dogwood	Flooded	0	0	0	0	0	0	0	53	53	131	131	167	167	169	169	171
mean		0	0	0	2.33333	2.33333	2.33333	2.33333	47.5	47.5	118.333	118.333	176.167	176.167	183.333	183.333	187.833
SE		0	0	0	1.96073	1.96073	1.96073	1.96073	10.4139	10.4139	10.9199	10.9199	20.4506	20.4506	21.998	21.998	23.3187
dogwood	Non-Flooded	0	0	0	0	0	0	0	0	0	0	0	0	0	0	0	0
dogwood	Non-Flooded	0	0	0	0	0	0	0	0	0	0	0	0	0	0	0	0
dogwood	Non-Flooded	0	0	0	0	0	0	0	0	0	0	0	0	0	0	0	0
dogwood	Non-Flooded	0	0	0	0	0	0	0	0	0	0	0	0	0	0	0	0
dogwood	Non-Flooded	0	0	0	0	0	0	0	0	0	0	0	0	0	0	0	0
dogwood	Non-Flooded	0	0	0	0	0	0	0	0	0	0	0	0	0	0	0	0
mean
SE
cherry	Flooded	0	0	0	0	0	0	0	0	0	0	0	0	0	0	0	0
cherry	Flooded	0	0	0	0	0	0	0	0	0	0	0	0	0	0	0	0
cherry	Flooded	0	0	0	0	0	0	0	2	2	5	5	6	6	12	12	12
cherry	Flooded	0	0	0	0	0	0	0	0	0	0	0	2	2	3	3	3
cherry	Flooded	0	0	0	0	0	0	0	0	0	0	0	0	0	2	2	2
cherry	Flooded	0	0	0	0	0	0	0	0	0	0	0	0	0	0	0	0
mean		0	0	0	0	0	0	0	0.333333	0.333333	0.833333	0.833333	1.33333	1.33333	2.83333	2.83333	2.83333
SE		0	0	0	0	0	0	0	0.333333	0.333333	0.833333	0.833333	0.988826	0.988826	1.90467	1.90467	1.90467
cherry	Non-Flooded	0	0	0	0	0	0	0	0	0	0	0	0	0	0	0	0
cherry	Non-Flooded	0	0	0	0	0	0	0	0	0	0	0	0	0	0	0	0
cherry	Non-Flooded	0	0	0	0	0	0	0	0	0	0	0	0	0	0	0	0
cherry	Non-Flooded	0	0	0	0	0	0	0	0	0	0	0	0	0	0	0	0
cherry	Non-Flooded	0	0	0	0	0	0	0	0	0	0	0	0	0	0	0	0
cherry	Non-Flooded	0	0	0	0	0	0	0	0	0	0	0	0	0	0	0	0
mean
SE
redbud	Flooded	0	0	0	0	0	0	0	0	0	0	0	0	0	0	0	0
redbud	Flooded	0	0	0	0	0	0	0	0	0	0	0	0	0	0	0	0
redbud	Flooded	0	0	0	0	0	0	0	0	0	10	10	13	13	19	19	19
redbud	Flooded	0	0	0	0	0	0	0	0	0	0	0	0	0	0	0	2
redbud	Flooded	0	0	0	0	0	0	0	0	0	0	0	1	1	1	1	1
redbud	Flooded	0	0	0	0	0	0	0	0	0	0	0	0	0	0	0	0
mean	Flooded	0	0	0	0	0	0	0	0	0	1.66667	1.66667	2.33333	2.33333	3.33333	3.33333	3.66667
SE	Flooded	0	0	0	0	0	0	0	0	0	1.66667	1.66667	2.13957	2.13957	3.13759	3.13759	3.08401
redbud	Non-Flooded	0	0	0	0	0	0	0	0	0	0	0	0	0	0	0	0
redbud	Non-Flooded	0	0	0	0	0	0	0	1	1	1	1	1	1	1	1	1
redbud	Non-Flooded	0	0	0	0	0	0	0	0	0	0	0	0	0	0	0	0
redbud	Non-Flooded	0	0	0	0	0	0	0	0	0	0	0	0	0	0	0	0
redbud	Non-Flooded	0	0	0	0	0	0	0	0	0	0	0	0	0	0	0	0
redbud	Non-Flooded	0	0	0	0	0	0	0	0	0	0	0	0	0	0	0	0
mean
SE
magnolia	Flooded	0	0	0	0	0	0	0	0	0	0	0	0	0	0	0	0
magnolia	Flooded	0	0	0	0	0	0	0	2	2	2	2	2	2	4	4	4
magnolia	Flooded	0	0	0	0	0	0	0	0	0	0	0	0	0	1	1	1
magnolia	Flooded	0	0	0	0	0	0	0	0	0	0	0	0	0	0	0	0
magnolia	Flooded	0	0	0	0	0	0	0	0	0	0	0	0	0	0	0	0
magnolia	Flooded	0	0	0	0	0	0	0	0	0	0	0	0	0	0	0	0
mean		0	0	0	0	0	0	0	0.333333	0.333333	0.333333	0.333333	0.333333	0.333333	0.833333	0.833333	0.833333
SE		0	0	0	0	0	0	0	0.333333	0.333333	0.333333	0.333333	0.333333	0.333333	0.654047	0.654047	0.654047
magnolia	Non-Flooded	0	0	0	0	0	0	0	0	0	0	0	0	0	0	0	0
magnolia	Non-Flooded	0	0	0	0	0	0	0	0	0	0	0	0	0	0	0	0
magnolia	Non-Flooded	0	0	0	0	0	0	0	0	0	0	0	0	0	0	0	0
magnolia	Non-Flooded	0	0	0	0	0	0	0	0	0	0	0	0	0	0	0	0
magnolia	Non-Flooded	0	0	0	0	0	0	0	0	0	0	0	0	0	0	0	0
magnolia	Non-Flooded	0	0	0	0	0	0	0	0	0	0	0	0	0	0	0	0
mean		0	0	0	0	0	0	0	0	0	0	0	0	0	0	0	0
SE		0	0	0	0	0	0	0	0	0	0	0	0	0	0	0	0
maple	Flooded	0	0	0	0	0	0	0	0	0	0	0	0	0	0	0	0
maple	Flooded	0	0	0	0	0	0	0	0	0	0	0	0	0	0	0	0
maple	Flooded	0	0	0	0	0	0	0	0	0	0	0	0	0	0	0	0
maple	Flooded	0	0	0	0	0	0	0	0	0	0	0	0	0	0	0	0
maple	Flooded	0	0	0	0	0	0	0	0	0	0	0	0	0	0	0	0
maple	Flooded	0	0	0	0	0	0	0	0	0	0	0	0	0	0	0	0
mean		0	0	0	0	0	0	0	0	0	0	0	0	0	0	0	0
SE		0	0	0	0	0	0	0	0	0	0	0	0	0	0	0	0
maple	Non-Flooded	0	0	0	0	0	0	0	0	0	0	0	0	0	0	0	0
maple	Non-Flooded	0	0	0	0	0	0	0	0	0	0	0	0	0	0	0	0
maple	Non-Flooded	0	0	0	0	0	0	0	0	0	0	0	0	0	0	0	0
maple	Non-Flooded	0	0	0	0	0	0	0	0	0	0	0	0	0	0	0	0
maple	Non-Flooded	0	0	0	0	0	0	0	0	0	0	0	0	0	0	0	0
maple	Non-Flooded	0	0	0	0	0	0	0	0	0	0	0	0	0	0	0	0
mean		0	0	0	0	0	0	0	0	0	0	0	0	0	0	0	0
SE		0	0	0	0	0	0	0	0	0	0	0	0	0	0	0	0
oak	Flooded	0	0	0	0	0	0	0	0	0	0	0	0	0	0	0	0
oak	Flooded	0	0	0	0	0	0	0	0	0	0	0	0	0	0	0	0
oak	Flooded	0	0	0	0	0	0	0	0	0	0	0	0	0	0	0	0
oak	Flooded	0	0	0	0	0	0	0	0	0	0	0	0	0	0	0	0
oak	Flooded	0	0	0	0	0	0	0	0	0	0	0	0	0	0	0	0
oak	Flooded	0	0	0	0	0	0	0	0	0	0	0	0	0	0	0	0
mean		0	0	0	0	0	0	0	0	0	0	0	0	0	0	0	0
SE		0	0	0	0	0	0	0	0	0	0	0	0	0	0	0	0
oak	Non-Flooded	0	0	0	0	0	0	0	0	0	0	0	0	0	0	0	0
oak	Non-Flooded	0	0	0	0	0	0	0	0	0	0	0	0	0	0	0	0
oak	Non-Flooded	0	0	0	0	0	0	0	0	0	0	0	0	0	0	0	0
oak	Non-Flooded	0	0	0	0	0	0	0	0	0	0	0	0	0	0	0	0
oak	Non-Flooded	0	0	0	0	0	0	0	0	0	0	0	0	0	0	0	0
oak	Non-Flooded	0	0	0	0	0	0	0	0	0	0	0	0	0	0	0	0
mean		0	0	0	0	0	0	0	0	0	0	0	0	0	0	0	0
SE		0	0	0	0	0	0	0	0	0	0	0	0	0	0	0	0
