# Supplementary material for: Non-Native Ambrosia Beetles as Opportunistic Exploiters of Living but Weakened Trees
Source: PLoS One. 2015 Jul 2;10(7):e0131496. doi: 10.1371/journal.pone.0131496 (PMC4489854; doi:10.1371/journal.pone.0131496)
Supplement: S1 Table — (XLSX) [file pone.0131496.s002.xlsx]

## Sheet: Sheet1
S2 Supporting information for Table 1
	Location: Ohio
		Tree Species	Specimens recovered from flood-stressed trees	Beetle Species
	1	Styrax	10	Xylosandrus germanus
	2	Styrax	0	Xylosandrus germanus
	3	Styrax	19	Xylosandrus germanus
	4	Styrax	10	Xylosandrus germanus
	5	Styrax	53	Xylosandrus germanus
	6	Styrax	5	Xylosandrus germanus
	7	Styrax	4	Xylosandrus germanus
	8	Styrax	11	Xylosandrus germanus
	1	Dogwood	23	Xylosandrus germanus
	2	Dogwood	11	Xylosandrus germanus
	3	Dogwood	13	Xylosandrus germanus
	4	Dogwood	3	Xylosandrus germanus
	5	Dogwood	12	Xylosandrus germanus
	6	Dogwood	0	Xylosandrus germanus
	7	Dogwood	39	Xylosandrus germanus
	8	Dogwood	1	Xylosandrus germanus
	1	Dogwood	0	Ambrosiodmus rubricollis
	2	Dogwood	1	Ambrosiodmus rubricollis
	3	Dogwood	0	Ambrosiodmus rubricollis
	4	Dogwood	0	Ambrosiodmus rubricollis
	5	Dogwood	0	Ambrosiodmus rubricollis
	6	Dogwood	0	Ambrosiodmus rubricollis
	7	Dogwood	0	Ambrosiodmus rubricollis
	8	Dogwood	0	Ambrosiodmus rubricollis
	1	Dogwood	0	Monarthrum mali
	2	Dogwood	0	Monarthrum mali
	3	Dogwood	0	Monarthrum mali
	4	Dogwood	0	Monarthrum mali
	5	Dogwood	0	Monarthrum mali
	6	Dogwood	0	Monarthrum mali
	7	Dogwood	1	Monarthrum mali
	8	Dogwood	0	Monarthrum mali
	1	Redbud	12	Xylosandrus germanus
	2	Redbud	0	Xylosandrus germanus
	3	Redbud	6	Xylosandrus germanus
	4	Redbud	1	Xylosandrus germanus
	5	Redbud	2	Xylosandrus germanus
	6	Redbud	7	Xylosandrus germanus
	7	Redbud	1	Xylosandrus germanus
	8	Redbud	6	Xylosandrus germanus
	1	Cherry	5	Xylosandrus germanus
	2	Cherry	0	Xylosandrus germanus
	3	Cherry	0	Xylosandrus germanus
	4	Cherry	1	Xylosandrus germanus
	5	Cherry	2	Xylosandrus germanus
	6	Cherry	0	Xylosandrus germanus
	7	Cherry	0	Xylosandrus germanus
	8	Cherry	0	Xylosandrus germanus
	1	Elm	1	Xylosandrus germanus
	2	Elm	1	Xylosandrus germanus
	3	Elm	1	Xylosandrus germanus
	4	Elm	1	Xylosandrus germanus
	5	Elm	1	Xylosandrus germanus
	6	Elm	1	Xylosandrus germanus
	7	Elm	1	Xylosandrus germanus
	8	Elm	1	Xylosandrus germanus
	1	Maple	0	Xylosandrus germanus
	2	Maple	0	Xylosandrus germanus
	3	Maple	0	Xylosandrus germanus
	4	Maple	0	Xylosandrus germanus
	5	Maple	0	Xylosandrus germanus
	6	Maple	1	Xylosandrus germanus
	7	Maple	1	Xylosandrus germanus
	8	Maple	0	Xylosandrus germanus
