# Supplementary material for: Non-Native Ambrosia Beetles as Opportunistic Exploiters of Living but Weakened Trees
Source: PLoS One. 2015 Jul 2;10(7):e0131496. doi: 10.1371/journal.pone.0131496 (PMC4489854; doi:10.1371/journal.pone.0131496)
Supplement: S2 Table — (XLSX) [file pone.0131496.s003.xlsx]

## Sheet: Sheet1
S3 Supporting information for Table 2
Location: Virginia
	Tree	Specimens recovered from flood-stressed trees
1	Dogwood	57	X. germanus
2	Dogwood	53	X. germanus
3	Dogwood	29	X. germanus
4	Dogwood	51	X. germanus
5	Dogwood	39	X. germanus
6	Dogwood	12	X. germanus
1	Dogwood	46	X. crassiusculus
2	Dogwood	2	X. crassiusculus
3	Dogwood	29	X. crassiusculus
4	Dogwood	8	X. crassiusculus
5	Dogwood	13	X. crassiusculus
6	Dogwood	0	X. crassiusculus
1	Dogwood	0	X. compactus
2	Dogwood	0	X. compactus
3	Dogwood	0	X. compactus
4	Dogwood	4	X. compactus
5	Dogwood	0	X. compactus
6	Dogwood	0	X. compactus
