# Supplementary material for: Non-Native Ambrosia Beetles as Opportunistic Exploiters of Living but Weakened Trees
Source: PLoS One. 2015 Jul 2;10(7):e0131496. doi: 10.1371/journal.pone.0131496 (PMC4489854; doi:10.1371/journal.pone.0131496)
Supplement: S4 Fig — (XLSX) [file pone.0131496.s006.xlsx]

## Sheet: Sheet1
S6 Supporting information for Figure 5
			Attacks	Attacks
		Tree	branches	stems
	Dogwood - flooded	1	29	144
	Dogwood - flooded	2	74	186
	Dogwood - flooded	3	4	116
	Dogwood - flooded	4	9	176
	Dogwood - flooded	5	41	297
	Dogwood - flooded	6	57	280
			Attacks	Attacks
			branches	stems
	Dogwood - control	1	0	0
	Dogwood - control	2	0	0
	Dogwood - control	3	0	0
	Dogwood - control	4	0	0
	Dogwood - control	5	0	1
	Dogwood - control	6	0	8
		Total Attacks	Total Galleries	Fungus within Gallery	Fungus and Eggs in Gallery
	Dogwood - flooded	173	42	29	13
	Dogwood - flooded	260	44	30	5
	Dogwood - flooded	120	17	15	1
	Dogwood - flooded	185	85	59	5
	Dogwood - flooded	338	89	45	16
	Dogwood - flooded	337	34	32	4
			% of Attacks	% of Galleries with	% of Galleries with
			resulting in Galleries	containing fungal growth	containing fungal growth and eggs
			per tree
	Dogwood - flooded	173	24.2775	69.0476	30.9524
	Dogwood - flooded	260	16.9231	68.1818	11.3636
	Dogwood - flooded	120	14.1667	88.2353	5.88235
	Dogwood - flooded	185	45.9459	69.4118	5.88235
	Dogwood - flooded	338	26.3314	50.5618	17.9775
	Dogwood - flooded	337	10.089	94.1176	11.7647
	Specimens recovered per tree
	Xylosandrus germanus
		Tree	Trunk	Branches
		1	124	7
		2	61	20
		3	66	2
		4	103	2
		5	137	13
		6	185	12
	Anisandrus maiche
		Tree	Trunk	Branches
		1	27	4
		2	36	10
		3	8	0
		4	2	0
		5	22	2
		6	18	4
	Xylosandrus crassiusculus
		Tree	Trunk	Branches
		1	1	0
		2	1	0
		3	1	0
		4	0	0
		5	1	0
		6	1	0
