# Supplementary material for: Non-Native Ambrosia Beetles as Opportunistic Exploiters of Living but Weakened Trees
Source: PLoS One. 2015 Jul 2;10(7):e0131496. doi: 10.1371/journal.pone.0131496 (PMC4489854; doi:10.1371/journal.pone.0131496)
Supplement: S5 Fig — (XLSX) [file pone.0131496.s007.xlsx]

## Sheet: Sheet1
S7 Supporting information for Figure 6
Experiment 4: Colonization Success on Flood-Stressed and Non-Flooded Trees
X. germanus								X. crassiusculus
Ejected Sawdust								Ejected Sawdust
	mg								mg
Flood-stressed	13.6							Flood-stressed	33.22
Flood-stressed	23.43							Flood-stressed	17.47
Flood-stressed	5.63							Flood-stressed	37.31
Flood-stressed	37.71							Flood-stressed	17.54
Flood-stressed	49.95							Flood-stressed	28.92
Flood-stressed	13.2							Flood-stressed	24.19
Control	5.82							Control	0
Control	0.51							Control	0
Control	0.71							Control	0
Control	0.26							Control	0
Control	0.49							Control	0
Control	0.45							Control	0
X. germanus								X. crassiusculus
Percentage of galleries per tree containing living foundresses								Percentage of galleries per tree containing living foundresses
Flood-stressed	50							Flood-stressed	30
Flood-stressed	50							Flood-stressed	0
Flood-stressed	20							Flood-stressed	40
Flood-stressed	80							Flood-stressed	0
Flood-stressed	70							Flood-stressed	0
Flood-stressed	50							Flood-stressed	0
Control	0							Control	0
Control	0							Control	0
Control	0							Control	0
Control	0							Control	0
Control	0							Control	0
Control	0							Control	0
X. germanus								X. crassiusculus
Percentage of galleries per tree containing eggs								Percentage of galleries per tree containing eggs
Flood-stressed	40							Flood-stressed	0
Flood-stressed	30							Flood-stressed	0
Flood-stressed	10							Flood-stressed	0
Flood-stressed	70							Flood-stressed	0
Flood-stressed	60							Flood-stressed	0
Flood-stressed	50							Flood-stressed	0
Control	0							Control	0
Control	0							Control	0
Control	0							Control	0
Control	0							Control	0
Control	0							Control	0
Control	0							Control	0
X. germanus								X. crassiusculus
Percentage of galleries per tree containing larvae								Percentage of galleries per tree containing larvae
Flood-stressed	40							Flood-stressed	30
Flood-stressed	40							Flood-stressed	40
Flood-stressed	10							Flood-stressed	70
Flood-stressed	80							Flood-stressed	20
Flood-stressed	70							Flood-stressed	40
Flood-stressed	40							Flood-stressed	40
Control	0							Control	0
Control	0							Control	0
Control	0							Control	0
Control	0							Control	0
Control	0							Control	0
Control	0							Control	0
X. germanus								X. crassiusculus
Percentage of galleries per tree containing pupae								Percentage of galleries per tree containing pupae
Flood-stressed	0							Flood-stressed	0
Flood-stressed	0							Flood-stressed	0
Flood-stressed	0							Flood-stressed	0
Flood-stressed	50							Flood-stressed	0
Flood-stressed	30							Flood-stressed	0
Flood-stressed	10							Flood-stressed	0
Control	0							Control	0
Control	0							Control	0
Control	0							Control	0
Control	0							Control	0
Control	0							Control	0
Control	0							Control	0
